# Supplementary material for: Alternative Pathways to Ciprofloxacin Resistance in Neisseria gonorrhoeae: An In Vitro Study of the WHO-P and WHO-F Reference Strains
Source: Antibiotics (Basel). 2022 Apr 8;11(4):499. doi: 10.3390/antibiotics11040499 (PMC9026730; doi:10.3390/antibiotics11040499)
Supplement: Supplementary file 1 [file antibiotics-11-00499-s001.zip]

Archive with 1 entries (1 files):
- antibiotics-1670061-supplementary.xlsx
