# Supplementary material for: Alternative Pathways to Ciprofloxacin Resistance in Neisseria gonorrhoeae: An In Vitro Study of the WHO-P and WHO-F Reference Strains
Source: Antibiotics (Basel). 2022 Apr 8;11(4):499. doi: 10.3390/antibiotics11040499 (PMC9026730; doi:10.3390/antibiotics11040499)
Supplement: Supplementary file 1 [file antibiotics-11-00499-s001.zip › antibiotics-1670061-supplementary.xlsx]

## Sheet: Hoja1
	ParC		GyrB			YhgF			PotA			RnE			UvrA
Strains	479		697	750		91	116		34	75		399	437		163	619	931	935
WHO-F	Phe		Val	Thr		Thr	His		Asp	Asn		Val	Ser		Ala	Gly	Gln	Ile
WHO-P	Leu		Ala	Ala		Ala	Arg		Asn	Asp		Ala	Arg		Gly	Asp	Glu	Val
Table S1. Difference of aminoacids between WHO-F and WHO-P strains in relevant genes
